# Supplementary material for: Study on the Changes and Correlation of Microorganisms and Flavor in Different Processing Stages of Mianning Ham
Source: Foods. 2024 Aug 18;13(16):2587. doi: 10.3390/foods13162587 (PMC11353924; doi:10.3390/foods13162587)
Supplement: Supplementary file 1 [file foods-13-02587-s001.zip]

Archive with 1 entries (1 files):
- foods-3152162-supplementary.pdf
